# Supplementary material for: Conformational dynamics of auto-inhibition in the ER calcium sensor STIM1
Source: eLife. 2021 Nov 3;10:e66194. doi: 10.7554/eLife.66194 (PMC8651296; doi:10.7554/eLife.66194)
Supplement: Figure 2—figure supplement 1—source data 1. [file elife-66194-fig2-figsupp1-data1.zip]

Archive with 1 entries (1 files):
- Figure 2 - figure supplement 1 - source data 1.TIF
