# Supplementary material for: Conformational dynamics of auto-inhibition in the ER calcium sensor STIM1
Source: eLife. 2021 Nov 3;10:e66194. doi: 10.7554/eLife.66194 (PMC8651296; doi:10.7554/eLife.66194)
Supplement: Figure 7—source data 1. [file elife-66194-fig7-data1.zip]

Archive with 21 entries (18 files):
- Figure 7 - source data 1 /
- Figure 7 - source data 1 /.DS_Store
- __MACOSX/Figure 7 - source data 1 /._.DS_Store
- Figure 7 - source data 1 /Figure 7 - raw unedited western blots/
- Figure 7 - source data 1 /Figure 7 - uncropped labeled western blots/
- Figure 7 - source data 1 /Figure 7 - raw unedited western blots/.DS_Store
- __MACOSX/Figure 7 - source data 1 /Figure 7 - raw unedited western blots/._.DS_Store
- Figure 7 - source data 1 /Figure 7 - raw unedited western blots/Figure 7 - raw unedited western blots_WT.TIF
- __MACOSX/Figure 7 - source data 1 /Figure 7 - raw unedited western blots/._Figure 7 - raw unedited western blots_WT.TIF
- Figure 7 - source data 1 /Figure 7 - raw unedited western blots/Figure 7 - raw unedited western blots_A268C and T307C.TIF
- __MACOSX/Figure 7 - source data 1 /Figure 7 - raw unedited western blots/._Figure 7 - raw unedited western blots_A268C and T307C.TIF
- Figure 7 - source data 1 /Figure 7 - raw unedited western blots/Figure 7 - raw unedited western blots_S339C.TIF
- __MACOSX/Figure 7 - source data 1 /Figure 7 - raw unedited western blots/._Figure 7 - raw unedited western blots_S339C.TIF
- Figure 7 - source data 1 /Figure 7 - uncropped labeled western blots/.DS_Store
- __MACOSX/Figure 7 - source data 1 /Figure 7 - uncropped labeled western blots/._.DS_Store
- Figure 7 - source data 1 /Figure 7 - uncropped labeled western blots/Figure 7 - uncropped labeled western blots_S339C.pdf
- __MACOSX/Figure 7 - source data 1 /Figure 7 - uncropped labeled western blots/._Figure 7 - uncropped labeled western blots_S339C.pdf
- Figure 7 - source data 1 /Figure 7 - uncropped labeled western blots/Figure 7 - uncropped labeled western blots_A268C and T307C.pdf
- __MACOSX/Figure 7 - source data 1 /Figure 7 - uncropped labeled western blots/._Figure 7 - uncropped labeled western blots_A268C and T307C.pdf
- Figure 7 - source data 1 /Figure 7 - uncropped labeled western blots/Figure 7 - uncropped labeled western blots_WT.pdf
- __MACOSX/Figure 7 - source data 1 /Figure 7 - uncropped labeled western blots/._Figure 7 - uncropped labeled western blots_WT.pdf
