# Supplementary material for: Conformational dynamics of auto-inhibition in the ER calcium sensor STIM1
Source: eLife. 2021 Nov 3;10:e66194. doi: 10.7554/eLife.66194 (PMC8651296; doi:10.7554/eLife.66194)
Supplement: Figure 7—figure supplement 1—source data 1. [file elife-66194-fig7-figsupp1-data1.zip]

Archive with 25 entries (22 files):
- Figure 7 - figure supplement 1 - source data 1/
- Figure 7 - figure supplement 1 - source data 1/.DS_Store
- __MACOSX/Figure 7 - figure supplement 1 - source data 1/._.DS_Store
- Figure 7 - figure supplement 1 - source data 1/Figure 7 - figure supplement 1 - uncropped labeled gel and western blots/
- Figure 7 - figure supplement 1 - source data 1/Figure 7 - figure supplement 1 - raw unedited gel and western blots/
- Figure 7 - figure supplement 1 - source data 1/Figure 7 - figure supplement 1 - uncropped labeled gel and western blots/Figure 7 ΓÇô figure supplement 1 ΓÇô panel B_N309C.pdf
- __MACOSX/Figure 7 - figure supplement 1 - source data 1/Figure 7 - figure supplement 1 - uncropped labeled gel and western blots/._Figure 7 ΓÇô figure supplement 1 ΓÇô panel B_N309C.pdf
- Figure 7 - figure supplement 1 - source data 1/Figure 7 - figure supplement 1 - uncropped labeled gel and western blots/Figure 7 ΓÇô figure supplement 1 ΓÇô panel B_A268C.pdf
- __MACOSX/Figure 7 - figure supplement 1 - source data 1/Figure 7 - figure supplement 1 - uncropped labeled gel and western blots/._Figure 7 ΓÇô figure supplement 1 ΓÇô panel B_A268C.pdf
- Figure 7 - figure supplement 1 - source data 1/Figure 7 - figure supplement 1 - uncropped labeled gel and western blots/Figure 7 - figure supplement 1 - panel A.pdf
- __MACOSX/Figure 7 - figure supplement 1 - source data 1/Figure 7 - figure supplement 1 - uncropped labeled gel and western blots/._Figure 7 - figure supplement 1 - panel A.pdf
- Figure 7 - figure supplement 1 - source data 1/Figure 7 - figure supplement 1 - uncropped labeled gel and western blots/Figure 7 ΓÇô figure supplement 1 ΓÇô panel B_T307C.pdf
- __MACOSX/Figure 7 - figure supplement 1 - source data 1/Figure 7 - figure supplement 1 - uncropped labeled gel and western blots/._Figure 7 ΓÇô figure supplement 1 ΓÇô panel B_T307C.pdf
- Figure 7 - figure supplement 1 - source data 1/Figure 7 - figure supplement 1 - uncropped labeled gel and western blots/Figure 7 ΓÇô figure supplement 1 ΓÇô panel B_H266C.pdf
- __MACOSX/Figure 7 - figure supplement 1 - source data 1/Figure 7 - figure supplement 1 - uncropped labeled gel and western blots/._Figure 7 ΓÇô figure supplement 1 ΓÇô panel B_H266C.pdf
- Figure 7 - figure supplement 1 - source data 1/Figure 7 - figure supplement 1 - raw unedited gel and western blots/Figure 7 ΓÇô figure supplement 1 ΓÇô panel B_T307C.TIF
- __MACOSX/Figure 7 - figure supplement 1 - source data 1/Figure 7 - figure supplement 1 - raw unedited gel and western blots/._Figure 7 ΓÇô figure supplement 1 ΓÇô panel B_T307C.TIF
- Figure 7 - figure supplement 1 - source data 1/Figure 7 - figure supplement 1 - raw unedited gel and western blots/Figure 7 - figure supplement 1 - panel A.TIF
- __MACOSX/Figure 7 - figure supplement 1 - source data 1/Figure 7 - figure supplement 1 - raw unedited gel and western blots/._Figure 7 - figure supplement 1 - panel A.TIF
- Figure 7 - figure supplement 1 - source data 1/Figure 7 - figure supplement 1 - raw unedited gel and western blots/Figure 7 ΓÇô figure supplement 1 ΓÇô panel B_A268C.TIF
- __MACOSX/Figure 7 - figure supplement 1 - source data 1/Figure 7 - figure supplement 1 - raw unedited gel and western blots/._Figure 7 ΓÇô figure supplement 1 ΓÇô panel B_A268C.TIF
- Figure 7 - figure supplement 1 - source data 1/Figure 7 - figure supplement 1 - raw unedited gel and western blots/Figure 7 ΓÇô figure supplement 1 ΓÇô panel B_N309C.TIF
- __MACOSX/Figure 7 - figure supplement 1 - source data 1/Figure 7 - figure supplement 1 - raw unedited gel and western blots/._Figure 7 ΓÇô figure supplement 1 ΓÇô panel B_N309C.TIF
- Figure 7 - figure supplement 1 - source data 1/Figure 7 - figure supplement 1 - raw unedited gel and western blots/Figure 7 ΓÇô figure supplement 1 ΓÇô panel B_H266C.TIF
- __MACOSX/Figure 7 - figure supplement 1 - source data 1/Figure 7 - figure supplement 1 - raw unedited gel and western blots/._Figure 7 ΓÇô figure supplement 1 ΓÇô panel B_H266C.TIF
